# Supplementary material for: Pan-genome dynamics of Pseudomonas gene complements enriched across hexachlorocyclohexane dumpsite
Source: BMC Genomics. 2015 Apr 18;16(1):313. doi: 10.1186/s12864-015-1488-2 (PMC4405911; doi:10.1186/s12864-015-1488-2)
Supplement: Additional file 4: Table S5. — Table showing annotated orthologs between all 18 Pseudomonas strains. [file 12864_2015_1488_MOESM4_ESM.xls]

## Sheet: Annotation
Table S5: Table showing annotated orthologs between P. stutzeri and P. aeruginosa
KO numbers annotated for Orthologs between stutzeri and aeruginosa
ko:K08086 fimV; pilus assembly protein FimV
ko:K06173 truA, PUS1; tRNA pseudouridine38-40 synthase [EC:5.4.99.12]
ko:K00133 asd; aspartate-semialdehyde dehydrogenase [EC:1.2.1.11]
ko:K01704 leuD; 3-isopropylmalate/(R)-2-methylmalate dehydratase small subunit [EC:4.2.1.33 4.2.1.35]
ko:K01703 leuC; 3-isopropylmalate/(R)-2-methylmalate dehydratase large subunit [EC:4.2.1.33 4.2.1.35]
ko:K04080 ibpA; molecular chaperone IbpA
ko:K05541 dusC; tRNA-dihydrouridine synthase C [EC:1.-.-.-]
ko:K01885 EARS, gltX; glutamyl-tRNA synthetase [EC:6.1.1.17]
ko:K00832 tyrB; aromatic-amino-acid transaminase [EC:2.6.1.57]
ko:K05788 ihfB, himD; integration host factor subunit beta
ko:K02945 RP-S1, rpsA; small subunit ribosomal protein S1
ko:K10112 msmX, msmK, malK, sugC, ggtA, msiK; multiple sugar transport system ATP-binding protein
ko:K09919 K09919; hypothetical protein
ko:K03610 minC; septum site-determining protein MinC
ko:K03797 E3.4.21.102, prc, ctpA; carboxyl-terminal processing protease [EC:3.4.21.102]
ko:K03773 fklB; FKBP-type peptidyl-prolyl cis-trans isomerase FklB [EC:5.2.1.8]
ko:K03554 rdgC; recombination associated protein RdgC
ko:K01897 ACSL, fadD; long-chain acyl-CoA synthetase [EC:6.2.1.3]
ko:K03580 hepA; ATP-dependent helicase HepA [EC:3.6.4.-]
ko:K00020 E1.1.1.31, mmsB; 3-hydroxyisobutyrate dehydrogenase [EC:1.1.1.31]
ko:K01358 clpP, CLPP; ATP-dependent Clp protease, protease subunit [EC:3.4.21.92]
ko:K07001 K07001; NTE family protein
ko:K06075 slyA; MarR family transcriptional regulator, transcriptional regulator for hemolysin
ko:K02386 flgA; flagella basal body P-ring formation protein FlgA
ko:K00528 E1.18.1.2, fpr; ferredoxin--NADP+ reductase [EC:1.18.1.2]
ko:K10227 smoE, mtlE; sorbitol/mannitol transport system substrate-binding protein
ko:K06205 mioC; MioC protein
ko:K09898 K09898; hypothetical protein
ko:K00029 E1.1.1.40, maeB; malate dehydrogenase (oxaloacetate-decarboxylating)(NADP+) [EC:1.1.1.40]
ko:K01494 dcd; dCTP deaminase [EC:3.5.4.13]
ko:K03593 mrp, NUBPL; ATP-binding protein involved in chromosome partitioning
ko:K01874 MARS, metG; methionyl-tRNA synthetase [EC:6.1.1.10]
ko:K03594 bfr; bacterioferritin [EC1.16.3.1]
ko:K09861 K09861; hypothetical protein
ko:K07552 bcr; MFS transporter, DHA1 family, bicyclomycin/chloramphenicol resistance protein
ko:K18135 nalD; TetR/AcrR family transcriptional regulator, repressor of the mexAB-oprM multidrug resistance operon
ko:K02444 glpR; DeoR family transcriptional regulator, glycerol-3-phosphate regulon repressor
ko:K03576 metR; LysR family transcriptional regulator, regulator for metE and metH
ko:K00074 paaH, hbd, fadB, mmgB; 3-hydroxybutyryl-CoA dehydrogenase [EC:1.1.1.157]
ko:K05812 yfiP; conserved hypothetical protein
ko:K11073 potF; putrescine transport system substrate-binding protein
ko:K07576 K07576; metallo-beta-lactamase family protein
ko:K06966 K06966
ko:K03743 pncC; nicotinamide-nucleotide amidase [EC:3.5.1.42]
ko:K05524 fdxA; ferredoxin
ko:K02337 DPO3A1, dnaE; DNA polymerase III subunit alpha [EC:2.7.7.7]
ko:K02357 tsf, TSFM; elongation factor Ts
ko:K02967 RP-S2, MRPS2, rpsB; small subunit ribosomal protein S2
ko:K00631 plsB; glycerol-3-phosphate O-acyltransferase [EC:2.3.1.15]
ko:K18301 mexL; TetR/AcrR family transcriptional regulator, mexJK operon transcriptional repressor
ko:K01595 ppc; phosphoenolpyruvate carboxylase [EC:4.1.1.31]
ko:K04567 KARS, lysS; lysyl-tRNA synthetase, class II [EC:6.1.1.6]
ko:K02836 prfB; peptide chain release factor 2
ko:K01802 E5.2.1.8; peptidylprolyl isomerase [EC:5.2.1.8]
ko:K07749 frc; formyl-CoA transferase [EC:2.8.3.16]
ko:K01733 thrC; threonine synthase [EC:4.2.3.1]
ko:K00003 E1.1.1.3; homoserine dehydrogenase [EC:1.1.1.3]
ko:K04763 xerD; integrase/recombinase XerD
ko:K00554 trmD; tRNA (guanine37-N1)-methyltransferase [EC:2.1.1.228]
ko:K02860 rimM; 16S rRNA processing protein RimM
ko:K18691 mltF; membrane-bound lytic murein transglycosylase F
ko:K03601 xseA; exodeoxyribonuclease VII large subunit [EC:3.1.11.6]
ko:K13643 iscR; Rrf2 family transcriptional regulator, iron-sulfur cluster assembly transcription factor
ko:K04487 iscS, NFS1; cysteine desulfurase [EC:2.8.1.7]
ko:K01092 E3.1.3.25, IMPA, suhB; myo-inositol-1(or 4)-monophosphatase [EC:3.1.3.25]
ko:K03210 yajC; preprotein translocase subunit YajC
ko:K01873 VARS, valS; valyl-tRNA synthetase [EC:6.1.1.9]
ko:K01113 phoD; alkaline phosphatase D [EC:3.1.3.1]
ko:K00666 K00666; fatty-acyl-CoA synthase [EC:6.2.1.-]
ko:K06181 rluE; 23S rRNA pseudouridine2457 synthase [EC:5.4.99.20]
ko:K00138 aldB; aldehyde dehydrogenase [EC:1.2.1.-]
ko:K07657 phoB; two-component system, OmpR family, phosphate regulon response regulator PhoB
ko:K07636 phoR; two-component system, OmpR family, phosphate regulon sensor histidine kinase PhoR [EC:2.7.13.3]
ko:K01662 dxs; 1-deoxy-D-xylulose-5-phosphate synthase [EC:2.2.1.7]
ko:K14652 ribBA; 3,4-dihydroxy 2-butanone 4-phosphate synthase / GTP cyclohydrolase II [EC:4.1.99.12 3.5.4.25]
ko:K00793 ribE, RIB5; riboflavin synthase [EC:2.5.1.9]
ko:K05838 ybbN; putative thioredoxin
ko:K07275 ompW; outer membrane protein
ko:K01866 YARS, tyrS; tyrosyl-tRNA synthetase [EC:6.1.1.1]
ko:K01194 E3.2.1.28, treA, treF; alpha,alpha-trehalase [EC:3.2.1.28]
ko:K03769 ppiC; peptidyl-prolyl cis-trans isomerase C [EC:5.2.1.8]
ko:K03781 katE, CAT, catB, srpA; catalase [EC:1.11.1.6]
ko:K02879 RP-L17, MRPL17, rplQ; large subunit ribosomal protein L17
ko:K03040 rpoA; DNA-directed RNA polymerase subunit alpha [EC:2.7.7.6]
ko:K02986 RP-S4, rpsD; small subunit ribosomal protein S4
ko:K02948 RP-S11, MRPS11, rpsK; small subunit ribosomal protein S11
ko:K02952 RP-S13, rpsM; small subunit ribosomal protein S13
ko:K02919 RP-L36, MRPL36, rpmJ; large subunit ribosomal protein L36
ko:K02881 RP-L18, MRPL18, rplR; large subunit ribosomal protein L18
ko:K02954 RP-S14, MRPS14, rpsN; small subunit ribosomal protein S14
ko:K02931 RP-L5, MRPL5, rplE; large subunit ribosomal protein L5
ko:K02895 RP-L24, MRPL24, rplX; large subunit ribosomal protein L24
ko:K02874 RP-L14, MRPL14, rplN; large subunit ribosomal protein L14
ko:K02890 RP-L22, MRPL22, rplV; large subunit ribosomal protein L22
ko:K02965 RP-S19, rpsS; small subunit ribosomal protein S19
ko:K02886 RP-L2, MRPL2, rplB; large subunit ribosomal protein L2
ko:K02946 RP-S10, MRPS10, rpsJ; small subunit ribosomal protein S10
ko:K02950 RP-S12, MRPS12, rpsL; small subunit ribosomal protein S12
ko:K03046 rpoC; DNA-directed RNA polymerase subunit beta' [EC:2.7.7.6]
ko:K02864 RP-L10, MRPL10, rplJ; large subunit ribosomal protein L10
ko:K02601 nusG; transcriptional antiterminator NusG
ko:K02556 motA; chemotaxis protein MotA
ko:K06915 K06915
ko:K01433 purU; formyltetrahydrofolate deformylase [EC:3.5.1.10]
ko:K01141 E3.1.11.1, sbcB; exodeoxyribonuclease I [EC:3.1.11.1]
ko:K00873 PK, pyk; pyruvate kinase [EC:2.7.1.40]
ko:K01676 E4.2.1.2A, fumA, fumB; fumarate hydratase, class I [EC:4.2.1.2]
ko:K05520 pfpI; protease I [EC:3.2.-.-]
ko:K02519 infB, MTIF2; translation initiation factor IF-2
ko:K04564 SOD2; superoxide dismutase, Fe-Mn family [EC:1.15.1.1]
ko:K07231 K07231; putative iron-regulated protein
ko:K11085 msbA; ATP-binding cassette, subfamily B, bacterial MsbA [EC:3.6.3.-]
ko:K04078 groES, HSPE1; chaperonin GroES
ko:K00059 fabG; 3-oxoacyl-[acyl-carrier protein] reductase [EC:1.1.1.100]
ko:K03442 mscS; small conductance mechanosensitive channel
ko:K09767 K09767; hypothetical protein
ko:K02535 lpxC; UDP-3-O-[3-hydroxymyristoyl] N-acetylglucosamine deacetylase [EC:3.5.1.108]
ko:K03531 ftsZ; cell division protein FtsZ
ko:K03590 ftsA; cell division protein FtsA
ko:K03589 ftsQ; cell division protein FtsQ
ko:K07056 rsmI; 16S rRNA (cytidine1402-2'-O)-methyltransferase [EC:2.1.1.198]
ko:K03600 sspB; stringent starvation protein B
ko:K03599 sspA, mglA; RNA polymerase-associated protein
ko:K02996 RP-S9, MRPS9, rpsI; small subunit ribosomal protein S9
ko:K02871 RP-L13, MRPL13, rplM; large subunit ribosomal protein L13
ko:K06916 zapE; cell division protein ZapE
ko:K09908 K09908; hypothetical protein
ko:K00955 cysNC; bifunctional enzyme CysN/CysC [EC:2.7.7.4 2.7.1.25]
ko:K00957 cysD; sulfate adenylyltransferase subunit 2 [EC:2.7.7.4]
ko:K04691 hhoB, degS; serine protease DegS [EC:3.4.21.-]
ko:K00817 hisC; histidinol-phosphate aminotransferase [EC:2.6.1.9]
ko:K00013 hisD; histidinol dehydrogenase [EC:1.1.1.23]
ko:K00765 hisG; ATP phosphoribosyltransferase [EC:2.4.2.17]
ko:K03592 pmbA; PmbA protein
ko:K09889 yjgA; ribosome-associated protein
ko:K06287 maf; septum formation protein
ko:K01581 E4.1.1.17, ODC1, speC, speF; ornithine decarboxylase [EC:4.1.1.17]
ko:K03406 mcp; methyl-accepting chemotaxis protein
ko:K00767 nadC, QPRT; nicotinate-nucleotide pyrophosphorylase (carboxylating) [EC:2.4.2.19]
ko:K03885 ndh; NADH dehydrogenase [EC:1.6.99.3]
ko:K03153 thiO; glycine oxidase [EC:1.4.3.19]
ko:K02968 RP-S20, rpsT; small subunit ribosomal protein S20
ko:K05805 creA; CreA protein
ko:K02899 RP-L27, MRPL27, rpmA; large subunit ribosomal protein L27
ko:K02888 RP-L21, MRPL21, rplU; large subunit ribosomal protein L21
ko:K02523 ispB; octaprenyl-diphosphate synthase [EC:2.5.1.90]
ko:K06204 dksA; DnaK suppressor protein
ko:K00262 E1.4.1.4, gdhA; glutamate dehydrogenase (NADP+) [EC:1.4.1.4]
ko:K03585 acrA, mexA, adeI, smeD; membrane fusion protein
ko:K00600 glyA, SHMT; glycine hydroxymethyltransferase [EC:2.1.2.1]
ko:K04485 sms, radA; DNA repair protein RadA/Sms
ko:K03282 mscL; large conductance mechanosensitive channel
ko:K00018 hprA; glycerate dehydrogenase [EC:1.1.1.29]
ko:K07286 yajG; uncharacterized lipoprotein
ko:K12976 pagL; lipid A 3-O-deacylase [EC:3.1.-.-]
ko:K00948 PRPS, prsA; ribose-phosphate pyrophosphokinase [EC:2.7.6.1]
ko:K02897 RP-L25, rplY; large subunit ribosomal protein L25
ko:K01056 PTH1, pth, spoVC; peptidyl-tRNA hydrolase, PTH1 family [EC:3.1.1.29]
ko:K06942 K06942
ko:K00053 ilvC; ketol-acid reductoisomerase [EC:1.1.1.86]
ko:K01579 panD; aspartate 1-decarboxylase [EC:4.1.1.11]
ko:K01918 panC; pantoate--beta-alanine ligase [EC:6.3.2.1]
ko:K02600 nusA; N utilization substance protein A
ko:K09748 rimP; ribosome maturation factor RimP
ko:K03798 ftsH, hflB; cell division protease FtsH [EC:3.4.24.-]
ko:K02427 rlmE, rrmJ, ftsJ; 23S rRNA (uridine2552-2'-O)-methyltransferase [EC:2.1.1.166]
ko:K07574 yhbY; RNA-binding protein
ko:K01956 carA, CPA1; carbamoyl-phosphate synthase small subunit [EC:6.3.5.5]
ko:K03687 GRPE; molecular chaperone GrpE
ko:K03631 recN; DNA repair protein RecN (Recombination protein N)
ko:K03711 fur; Fur family transcriptional regulator, ferric uptake regulator
ko:K06186 bamE, smpA; outer membrane protein assembly factor BamE
ko:K03664 smpB; SsrA-binding protein
ko:K05799 pdhR; GntR family transcriptional regulator, transcriptional repressor for pyruvate dehydrogenase complex
ko:K01755 argH, ASL; argininosuccinate lyase [EC:4.3.2.1]
ko:K12256 spuC; putrescine aminotransferase [EC:2.6.1.-]
ko:K01585 E4.1.1.19S, speA; arginine decarboxylase [EC:4.1.1.19]
ko:K01428 ureC; urease subunit alpha [EC:3.5.1.5]
ko:K01999 livK; branched-chain amino acid transport system substrate-binding protein
ko:K01916 nadE; NAD+ synthase [EC:6.3.1.5]
ko:K01775 alr; alanine racemase [EC:5.1.1.1]
ko:K02939 RP-L9, MRPL9, rplI; large subunit ribosomal protein L9
ko:K02963 RP-S18, MRPS18, rpsR; small subunit ribosomal protein S18
ko:K02990 RP-S6, MRPS6, rpsF; small subunit ribosomal protein S6
ko:K06949 rsgA, engC; ribosome biogenesis GTPase [EC:3.6.1.-]
ko:K02557 motB; chemotaxis protein MotB
ko:K01079 serB, PSPH; phosphoserine phosphatase [EC:3.1.3.3]
ko:K03651 icc; Icc protein
ko:K03147 thiC; phosphomethylpyrimidine synthase [EC:4.1.99.17]
ko:K02527 kdtA, waaA; 3-deoxy-D-manno-octulosonic-acid transferase [EC:2.4.99.12 2.4.99.13 2.4.99.14 2.4.99.15]
ko:K03297 TC.SMR, emrE; small multidrug resistance family protein
ko:K00163 aceE; pyruvate dehydrogenase E1 component [EC:1.2.4.1]
ko:K00627 DLAT, aceF, pdhC; pyruvate dehydrogenase E2 component (dihydrolipoamide acetyltransferase) [EC:2.3.1.12]
ko:K07115 rlmJ; 23S rRNA (adenine2030-N6)-methyltransferase [EC:2.1.1.266]
ko:K00248 ACADS, bcd; butyryl-CoA dehydrogenase [EC:1.3.8.1]
ko:K08224 ynfM; MFS transporter, YNFM family, putative membrane transport protein
ko:K01599 hemE, UROD; uroporphyrinogen decarboxylase [EC:4.1.1.37]
ko:K05366 mrcA; penicillin-binding protein 1A [EC:2.4.1.- 3.4.-.-]
ko:K02909 RP-L31, rpmE; large subunit ribosomal protein L31
ko:K00574 E2.1.1.79, cfa; cyclopropane-fatty-acyl-phospholipid synthase [EC:2.1.1.79]
ko:K01915 glnA, GLUL; glutamine synthetase [EC:6.3.1.2]
ko:K03216 trmL, cspR; tRNA (cytidine/uridine-2'-O-)-methyltransferase [EC:2.1.1.207]
ko:K03071 secB; preprotein translocase subunit SecB
ko:K03676 grxC, GLRX, GLRX2; glutaredoxin 3
ko:K15633 gpmI; 2,3-bisphosphoglycerate-independent phosphoglycerate mutase [EC:5.4.2.12]
ko:K02028 ABC.PA.A; polar amino acid transport system ATP-binding protein [EC:3.6.3.21]
ko:K07107 ybgC; acyl-CoA thioester hydrolase [EC:3.1.2.-]
ko:K01610 E4.1.1.49, pckA; phosphoenolpyruvate carboxykinase (ATP) [EC:4.1.1.49]
ko:K01919 gshA; glutamate--cysteine ligase [EC:6.3.2.2]
ko:K02454 gspE; general secretion pathway protein E
ko:K00281 GLDC, gcvP; glycine dehydrogenase [EC:1.4.4.2]
ko:K02415 fliL; flagellar FliL protein
ko:K00344 qor, CRYZ; NADPH2:quinone reductase [EC:1.6.5.5]
ko:K03628 rho; transcription termination factor Rho
ko:K03671 trxA; thioredoxin 1
ko:K01524 ppx-gppA; exopolyphosphatase / guanosine-5'-triphosphate,3'-diphosphate pyrophosphatase [EC:3.6.1.11 3.6.1.40]
ko:K09768 K09768; hypothetical protein
ko:K05834 rhtB; homoserine/homoserine lactone efflux protein
ko:K07740 rsd; regulator of sigma D
ko:K03611 dsbB; disulfide bond formation protein DsbB
ko:K06140 rnk; regulator of nucleoside diphosphate kinase
ko:K03320 amt, AMT, MEP; ammonium transporter, Amt family
ko:K04751 glnB; nitrogen regulatory protein P-II 1
ko:K03327 TC.MATE, SLC47A, norM, mdtK, dinF; multidrug resistance protein, MATE family
ko:K02913 RP-L33, MRPL33, rpmG; large subunit ribosomal protein L33
ko:K02902 RP-L28, MRPL28, rpmB; large subunit ribosomal protein L28
ko:K03630 radC; DNA repair protein RadC
ko:K01142 E3.1.11.2, xthA; exodeoxyribonuclease III [EC:3.1.11.2]
ko:K02039 phoU; phosphate transport system protein
ko:K10806 yciA; acyl-CoA thioesterase YciA [EC:3.1.2.-]
ko:K00108 E1.1.99.1, betA, CHDH; choline dehydrogenase [EC:1.1.99.1]
ko:K13953 adhP; alcohol dehydrogenase, propanol-preferring [EC:1.1.1.1]
ko:K01744 aspA; aspartate ammonia-lyase [EC:4.3.1.1]
ko:K00036 G6PD, zwf; glucose-6-phosphate 1-dehydrogenase [EC:1.1.1.49]
ko:K03978 engB; GTP-binding protein
ko:K02335 DPO1, polA; DNA polymerase I [EC:2.7.7.7]
ko:K00525 E1.17.4.1A, nrdA, nrdE; ribonucleoside-diphosphate reductase alpha chain [EC:1.17.4.1]
ko:K09815 znuA; zinc transport system substrate-binding protein
ko:K07080 K07080
ko:K02115 ATPF1G, atpG; F-type H+-transporting ATPase subunit gamma
ko:K02111 ATPF1A, atpA; F-type H+-transporting ATPase subunit alpha [EC:3.6.3.14]
ko:K02109 ATPF0B, atpF; F-type H+-transporting ATPase subunit b
ko:K02110 ATPF0C, atpE; F-type H+-transporting ATPase subunit c
ko:K02313 dnaA; chromosomal replication initiator protein
ko:K02275 coxB; cytochrome c oxidase subunit II [EC:1.9.3.1]
ko:K07152 SCO1_2; protein SCO1/2
ko:K06193 phnA; phosphonoacetate hydrolase [EC:3.11.1.2]
ko:K03386 E1.11.1.15, PRDX, ahpC; peroxiredoxin (alkyl hydroperoxide reductase subunit C) [EC:1.11.1.15]
ko:K02058 ABC.SS.S; simple sugar transport system substrate-binding protein
ko:K00324 pntA; NAD(P) transhydrogenase subunit alpha [EC:1.6.1.2]
ko:K10914 crp; CRP/FNR family transcriptional regulator, cyclic AMP receptor protein
ko:K07394 K07394; SM-20-related protein
ko:K00058 serA, PHGDH; D-3-phosphoglycerate dehydrogenase [EC:1.1.1.95]
ko:K07090 K07090
ko:K07095 K07095
ko:K06969 rlmI; 23S rRNA (cytosine1962-C5)-methyltransferase [EC:2.1.1.191]
ko:K10563 mutM, fpg; formamidopyrimidine-DNA glycosylase [EC:3.2.2.23 4.2.99.18]
ko:K00954 E2.7.7.3A, coaD, kdtB; pantetheine-phosphate adenylyltransferase [EC:2.7.7.3]
ko:K07019 K07019
ko:K03089 SIG3.3.1, rpoH; RNA polymerase sigma-32 factor
ko:K02669 pilT; twitching motility protein PilT
ko:K02670 pilU; twitching motility protein PilU
ko:K02825 pyrR; pyrimidine operon attenuation protein / uracil phosphoribosyltransferase [EC:2.4.2.9]
ko:K01920 gshB, GSS; glutathione synthase [EC:6.3.2.3]
ko:K02659 pilI; twitching motility protein PilI
ko:K11927 rhlE; ATP-dependent RNA helicase RhlE [EC:3.6.4.13]
ko:K01251 E3.3.1.1, ahcY; adenosylhomocysteinase [EC:3.3.1.1]
ko:K00252 GCDH, gcdH; glutaryl-CoA dehydrogenase [EC:1.3.8.6]
ko:K05786 rarD; chloramphenicol-sensitive protein RarD
ko:K15864 nirS; nitrite reductase (NO-forming) / hydroxylamine reductase [EC:1.7.2.1 1.7.99.1]
ko:K09471 puuB, ordL; gamma-glutamylputrescine oxidase [EC:1.4.3.-]
ko:K00789 metK; S-adenosylmethionine synthetase [EC:2.5.1.6]
ko:K03892 arsR; ArsR family transcriptional regulator
ko:K01624 FBA, fbaA; fructose-bisphosphate aldolase, class II [EC:4.1.2.13]
ko:K07007 K07007
ko:K03086 SIG1, rpoD; RNA polymerase primary sigma factor
ko:K02970 RP-S21, MRPS21, rpsU; small subunit ribosomal protein S21
ko:K01409 gcp, QRI7, OSGEPL, tsaD; O-sialoglycoprotein endopeptidase [EC:3.4.24.57]
ko:K08591 plsY; glycerol-3-phosphate acyltransferase PlsY [EC:2.3.1.15]
ko:K07180 prkA; serine protein kinase
ko:K02053 ABC.SP.P; putative spermidine/putrescine transport system permease protein
ko:K07397 yhfA; putative redox protein
ko:K08973 K08973; putative membrane protein
ko:K01626 E2.5.1.54, aroF, aroG, aroH; 3-deoxy-7-phosphoheptulonate synthase [EC:2.5.1.54]
ko:K14260 alaA; alanine-synthesizing transaminase [EC:2.6.1.66 2.6.1.2]
ko:K04754 mlaA, vacJ; phospholipid-binding lipoprotein MlaA
ko:K00616 E2.2.1.2, talA, talB; transaldolase [EC:2.2.1.2]
ko:K01295 E3.4.17.11; glutamate carboxypeptidase [EC:3.4.17.11]
ko:K02916 RP-L35, MRPL35, rpmI; large subunit ribosomal protein L35
ko:K02887 RP-L20, MRPL20, rplT; large subunit ribosomal protein L20
ko:K01889 FARSA, pheS; phenylalanyl-tRNA synthetase alpha chain [EC:6.1.1.20]
ko:K01890 FARSB, pheT; phenylalanyl-tRNA synthetase beta chain [EC:6.1.1.20]
ko:K07084 K07084
ko:K01637 E4.1.3.1, aceA; isocitrate lyase [EC:4.1.3.1]
ko:K01756 purB, ADSL; adenylosuccinate lyase [EC:4.3.2.2]
ko:K00031 IDH1, IDH2, icd; isocitrate dehydrogenase [EC:1.1.1.42]
ko:K03704 cspA; cold shock protein (beta-ribbon, CspA family)
ko:K06891 clpS; ATP-dependent Clp protease adaptor protein ClpS
ko:K03694 clpA; ATP-dependent Clp protease ATP-binding subunit ClpA
ko:K02518 infA; translation initiation factor IF-1
ko:K00685 ATE1, ate1; arginine-tRNA-protein transferase [EC:2.3.2.8]
ko:K07393 ECM4; putative glutathione S-transferase
ko:K06890 K06890
ko:K00249 ACADM, acd; acyl-CoA dehydrogenase [EC:1.3.8.7]
ko:K03310 TC.AGCS; alanine or glycine:cation symporter, AGCS family
ko:K18297 mexT; LysR family transcriptional regulator, mexEF-oprN operon transcriptional activator
ko:K03721 tyrR; transcriptional regulator of aroF, aroG, tyrA and aromatic amino acid transport
ko:K00383 GSR, gor; glutathione reductase (NADPH) [EC:1.8.1.7]
ko:K00963 UGP2, galU, galF; UTP--glucose-1-phosphate uridylyltransferase [EC:2.7.7.9]
ko:K00253 IVD, ivd; isovaleryl-CoA dehydrogenase [EC:1.3.8.4]
ko:K16074 zntB; zinc transporter
ko:K07400 nfuA; Fe/S biogenesis protein NfuA
ko:K06941 rlmN; 23S rRNA (adenine2503-C2)-methyltransferase [EC:2.1.1.192]
ko:K02342 DPO3E, dnaQ; DNA polymerase III subunit epsilon [EC:2.7.7.7]
ko:K08307 mltD, dniR; membrane-bound lytic murein transglycosylase D
ko:K01338 lon; ATP-dependent Lon protease [EC:3.4.21.53]
ko:K01491 folD; methylenetetrahydrofolate dehydrogenase (NADP+) / methenyltetrahydrofolate cyclohydrolase [EC:1.5.1.5 3.5.4.9]
ko:K06169 miaE; tRNA-(ms[2]io[6]A)-hydroxylase [EC:1.-.-.-]
ko:K06938 K06938
ko:K01682 acnB; aconitate hydratase 2 / 2-methylisocitrate dehydratase [EC:4.2.1.3 4.2.1.99]
ko:K03286 TC.OOP; OmpA-OmpF porin, OOP family
ko:K02553 rraA, menG; regulator of ribonuclease activity A
ko:K01007 pps, ppsA; pyruvate, water dikinase [EC:2.7.9.2]
ko:K09773 K09773; hypothetical protein
ko:K01665 pabB; para-aminobenzoate synthetase component I [EC:2.6.1.85]
ko:K00390 cysH; phosphoadenosine phosphosulfate reductase [EC:1.8.4.8]
ko:K13634 cysB; LysR family transcriptional regulator, cys regulon transcriptional activator
ko:K06975 K06975
ko:K01692 paaF, echA; enoyl-CoA hydratase [EC:4.2.1.17]
ko:K06889 K06889
ko:K01495 GCH1, folE; GTP cyclohydrolase I [EC:3.5.4.16]
ko:K01647 CS, gltA; citrate synthase [EC:2.3.3.1]
ko:K09922 K09922; hypothetical protein
ko:K09913 K09913; hypothetical protein
ko:K01681 ACO, acnA; aconitate hydratase [EC:4.2.1.3]
ko:K07020 K07020
ko:K01420 fnr; CRP/FNR family transcriptional regulator, anaerobic regulatory protein
ko:K06187 recR; recombination protein RecR
ko:K06901 pbuG; putative MFS transporter, AGZA family, xanthine/uracil permease
ko:K07127 uraH, pucM, hiuH; 5-hydroxyisourate hydrolase [EC:3.5.2.17]
ko:K01608 gcl; tartronate-semialdehyde synthase [EC:4.1.1.47]
ko:K01011 TST, MPST, sseA; thiosulfate/3-mercaptopyruvate sulfurtransferase [EC:2.8.1.1 2.8.1.2]
ko:K00432 E1.11.1.9; glutathione peroxidase [EC:1.11.1.9]
ko:K02742 sprT; SprT protein
ko:K02408 fliE; flagellar hook-basal body complex protein FliE
ko:K02422 fliS; flagellar protein FliS
ko:K02388 flgC; flagellar basal-body rod protein FlgC
ko:K02387 flgB; flagellar basal-body rod protein FlgB
ko:K06077 slyB; outer membrane lipoprotein SlyB
ko:K09760 rmuC; DNA recombination protein RmuC
ko:K03517 nadA; quinolinate synthase [EC:2.5.1.72]
ko:K03640 pal; peptidoglycan-associated lipoprotein
ko:K03551 ruvB; holliday junction DNA helicase RuvB [EC:3.6.4.12]
ko:K04047 dps; starvation-inducible DNA-binding protein
ko:K01881 PARS, proS; prolyl-tRNA synthetase [EC:6.1.1.15]
ko:K07058 K07058; membrane protein
ko:K00951 relA; GTP pyrophosphokinase [EC:2.7.6.5]
ko:K02346 DPO4, dinB; DNA polymerase IV [EC:2.7.7.7]
ko:K14441 rimO; ribosomal protein S12 methylthiotransferase [EC:2.-.-.-]
ko:K06213 mgtE; magnesium transporter
ko:K00928 lysC; aspartate kinase [EC:2.7.2.4]
ko:K01872 AARS, alaS; alanyl-tRNA synthetase [EC:6.1.1.7]
ko:K01620 ltaE; threonine aldolase [EC:4.1.2.5]
ko:K18291 ich-P; itaconyl-CoA hydratase / mesaconyl-C4 CoA hydratase [EC:4.2.1.56 4.2.1.-]
ko:K00500 phhA, PAH; phenylalanine-4-hydroxylase [EC:1.14.16.1]
ko:K07262 pbpG; D-alanyl-D-alanine endopeptidase (penicillin-binding protein 7) [EC:3.4.21.-]
ko:K15034 yaeJ; ribosome-associated protein
ko:K00457 HPD, hppD; 4-hydroxyphenylpyruvate dioxygenase [EC:1.13.11.27]
ko:K09924 K09924; hypothetical protein
ko:K06991 K06991
ko:K09788 K09788; hypothetical protein
ko:K13821 putA; proline dehydrogenase / delta 1-pyrroline-5-carboxylate dehydrogenase [EC:1.5.5.2 1.2.1.88]
ko:K01362 E3.4.21.-
ko:K00278 nadB; L-aspartate oxidase [EC:1.4.3.16]
ko:K03621 plsX; glycerol-3-phosphate acyltransferase PlsX [EC:2.3.1.15]
ko:K02911 RP-L32, MRPL32, rpmF; large subunit ribosomal protein L32
ko:K07040 K07040; uncharacterized protein
ko:K09928 K09928; hypothetical protein
ko:K00322 sthA, udhA; NAD(P) transhydrogenase [EC:1.6.1.1]
ko:K00346 nqrA; Na+-transporting NADH:ubiquinone oxidoreductase subunit A [EC:1.6.5.-]
ko:K00134 GAPDH, gapA; glyceraldehyde 3-phosphate dehydrogenase [EC:1.2.1.12]
ko:K03723 mfd; transcription-repair coupling factor (superfamily II helicase) [EC:3.6.4.-]
ko:K01825 fadB; 3-hydroxyacyl-CoA dehydrogenase / enoyl-CoA hydratase / 3-hydroxybutyryl-CoA epimerase / enoyl-CoA isomerase [EC:1.1.1.35 4.2.1.17 5.1.2.3 5.3.3.8]
ko:K06149 uspA; universal stress protein A
ko:K07140 K07140
ko:K00428 E1.11.1.5; cytochrome c peroxidase [EC:1.11.1.5]
ko:K09923 K09923; hypothetical protein
ko:K07259 dacB; D-alanyl-D-alanine carboxypeptidase / D-alanyl-D-alanine-endopeptidase (penicillin-binding protein 4) [EC:3.4.16.4 3.4.21.-]
ko:K12297 rlmL, rlmK; 23S rRNA (guanine2445-N2)-methyltransferase / 23S rRNA (guanine2069-N7)-methyltransferase [EC:2.1.1.173 2.1.1.264]
ko:K15371 GDH2; glutamate dehydrogenase [EC:1.4.1.2]
ko:K01256 pepN; aminopeptidase N [EC:3.4.11.2]
ko:K06980 K06980
ko:K03424 tatD; TatD DNase family protein [EC:3.1.21.-]
ko:K01591 pyrF; orotidine-5'-phosphate decarboxylase [EC:4.1.1.23]
ko:K12262 cybB; cytochrome b561
ko:K00632 E2.3.1.16, fadA; acetyl-CoA acyltransferase [EC:2.3.1.16]
ko:K00311 ETFDH; electron-transferring-flavoprotein dehydrogenase [EC:1.5.5.1]
ko:K11734 aroP; aromatic amino acid transport protein AroP
ko:K02676 pilZ; type IV pilus assembly protein PilZ
ko:K02078 acpP; acyl carrier protein
ko:K01923 purC; phosphoribosylaminoimidazole-succinocarboxamide synthase [EC:6.3.2.6]
ko:K01399 lasB; pseudolysin [EC:3.4.24.26]
ko:K07506 K07506; AraC family transcriptional regulator
ko:K12972 ghrA; gyoxylate/hydroxypyruvate reductase A [EC:1.1.1.79 1.1.1.81]
ko:K16092 btuB; vitamin B12 transporter
ko:K02413 fliJ; flagellar FliJ protein
ko:K03566 gcvA; LysR family transcriptional regulator, glycine cleavage system transcriptional activator
ko:K07238 TC.ZIP, zupT, ZRT3, ZIP2; zinc transporter, ZIP family
ko:K02106 atoE; short-chain fatty acids transporter
ko:K00759 APRT, apt; adenine phosphoribosyltransferase [EC:2.4.2.7]
ko:K15777 DOPA; 4,5-DOPA dioxygenase extradiol [EC:1.13.11.-]
ko:K00459 ncd2, npd; nitronate monooxygenase [EC:1.13.12.16]
ko:K05835 rhtC; threonine efflux protein
ko:K07589 folX; D-erythro-7,8-dihydroneopterin triphosphate epimerase [EC:5.-.-.-]
ko:K09948 K09948; hypothetical protein
ko:K01869 LARS, leuS; leucyl-tRNA synthetase [EC:6.1.1.4]
ko:K09794 K09794; hypothetical protein
ko:K04065 osmY; hyperosmotically inducible periplasmic protein
ko:K02414 fliK; flagellar hook-length control protein FliK
ko:K02014 TC.FEV.OM; iron complex outermembrane recepter protein
ko:K02237 comEA; competence protein ComEA
ko:K09954 K09954; hypothetical protein
ko:K09950 K09950; hypothetical protein
ko:K02113 ATPF1D, atpH; F-type H+-transporting ATPase subunit delta
ko:K01792 E5.1.3.15; glucose-6-phosphate 1-epimerase [EC:5.1.3.15]
ko:K11741 sugE; quaternary ammonium compound-resistance protein SugE
ko:K06867 K06867
ko:K03841 FBP, fbp; fructose-1,6-bisphosphatase I [EC:3.1.3.11]
ko:K02030 ABC.PA.S; polar amino acid transport system substrate-binding protein
ko:K00762 pyrE; orotate phosphoribosyltransferase [EC:2.4.2.10]
ko:K00851 E2.7.1.12, gntK, idnK; gluconokinase [EC:2.7.1.12]
ko:K06911 K06911
ko:K03809 wrbA; Trp repressor binding protein
ko:K01129 dgt; dGTPase [EC:3.1.5.1]
ko:K06182 rluF; 23S rRNA pseudouridine2604 synthase [EC:5.4.99.21]
ko:K08985 K08985; putative lipoprotein
ko:K03073 secE; preprotein translocase subunit SecE
ko:K00382 DLD, lpd, pdhD; dihydrolipoamide dehydrogenase [EC:1.8.1.4]
ko:K01996 livF; branched-chain amino acid transport system ATP-binding protein
ko:K05526 astE; succinylglutamate desuccinylase [EC:3.5.1.96]
ko:K06076 fadL; long-chain fatty acid transport protein
ko:K03168 topA; DNA topoisomerase I [EC:5.99.1.2]
