# Supplementary material for: Pan-genome dynamics of Pseudomonas gene complements enriched across hexachlorocyclohexane dumpsite
Source: BMC Genomics. 2015 Apr 18;16(1):313. doi: 10.1186/s12864-015-1488-2 (PMC4405911; doi:10.1186/s12864-015-1488-2)
Supplement: Additional file 5: Table S6. — Table showing annotated orthologs between P. stutzeri and P. aeruginosa. [file 12864_2015_1488_MOESM5_ESM.xls]

## Sheet: Sheet1
Table S6: Table showing annotated orthologs between Pseudomonas spp. (n=52) and Klebsiella pneumonia subsp. HS11286
KO numbers annotated for orthologs between Pseudomonas (n=52) and Klebsiella pneumonia subsp. HS11286 (Representative Genome)
ko:K01638 E2.3.3.9, aceB, glcB; malate synthase [EC:2.3.3.9]
ko:K05790 wzzE; lipopolysaccharide biosynthesis protein WzzE
ko:K07459 ybjD; putative ATP-dependent endonuclease of the OLD family
ko:K03307 TC.SSS; solute:Na+ symporter, SSS family
ko:K03765 cadC; transcriptional activator of cad operon
ko:K01175 E3.1.-.-
ko:K02565 nagC; N-acetylglucosamine repressor
ko:K05546 GANAB; alpha 1,3-glucosidase [EC:3.2.1.84]
ko:K04047 dps; starvation-inducible DNA-binding protein
ko:K06919 K06919; putative DNA primase/helicase
ko:K08162 mdtH; MFS transporter, DHA1 family, multidrug resistance protein
ko:K06919 K06919; putative DNA primase/helicase
ko:K03810 mviM; virulence factor
ko:K00880 lyxK; L-xylulokinase [EC:2.7.1.53]
ko:K17938 sbmA, bacA; peptide/bleomycin uptake transporter
ko:K01002 mdoB; phosphoglycerol transferase [EC:2.7.8.20]
ko:K03291 MFS.SET; MFS transporter, SET family, sugar efflux transporter
ko:K05522 nei; endonuclease VIII [EC:3.2.2.- 4.2.99.18]
ko:K04069 pflA, pflC, pflE; pyruvate formate lyase activating enzyme [EC:1.97.1.4]
ko:K06048 ybdK; carboxylate-amine ligase [EC:6.3.-.-]
ko:K01042 selA; L-seryl-tRNA(Ser) seleniumtransferase [EC:2.9.1.1]
ko:K00845 glk; glucokinase [EC:2.7.1.2]
ko:K08170 BLTL; MFS transporter, DHA2 family, multidrug resistance protein
ko:K13256 psiE; protein PsiE
ko:K01999 livK; branched-chain amino acid transport system substrate-binding protein
ko:K02761 PTS-Cel-EIIC, celB; PTS system, cellobiose-specific IIC component
ko:K04477 ycdX; putative hydrolase
ko:K07274 K07274; outer membrane protein
ko:K00527 nrdD; ribonucleoside-triphosphate reductase [EC:1.17.4.2]
ko:K00527 nrdD; ribonucleoside-triphosphate reductase [EC:1.17.4.2]
ko:K00527 nrdD; ribonucleoside-triphosphate reductase [EC:1.17.4.2]
ko:K00760 hprT, hpt, HPRT1; hypoxanthine phosphoribosyltransferase [EC:2.4.2.8]
ko:K02498 hemY; HemY protein
ko:K07024 K07024
ko:K01061 E3.1.1.45; carboxymethylenebutenolidase [EC:3.1.1.45]
ko:K01169 rna; ribonuclease I (enterobacter ribonuclease) [EC:3.1.27.6]
ko:K02099 araC; AraC family transcriptional regulator, arabinose operon regulatory protein
ko:K02854 rhaR; AraC family transcriptional regulator, L-rhamnose operon transcriptional activator RhaR
ko:K12525 metL; bifunctional aspartokinase / homoserine dehydrogenase 2 [EC:2.7.2.4 1.1.1.3]
ko:K03924 moxR; MoxR-like ATPase [EC:3.6.3.-]
ko:K04773 sppA; protease IV [EC:3.4.21.-]
ko:K06211 nadR; HipB family transcriptional regulator, transcriptional repressor of NAD biosynthesis genes [EC:2.7.7.1 2.7.1.22]
ko:K13771 nsrR; Rrf2 family transcriptional regulator, nitric oxide-sensitive transcriptional repressor
ko:K02529 lacI, galR; LacI family transcriptional regulator
ko:K01893 NARS, asnS; asparaginyl-tRNA synthetase [EC:6.1.1.22]
ko:K06075 slyA; MarR family transcriptional regulator, transcriptional regulator for hemolysin
ko:K08369 ydjE; MFS transporter, putative metabolite:H+ symporter
ko:K08369 ydjE; MFS transporter, putative metabolite:H+ symporter
ko:K01104 E3.1.3.48; protein-tyrosine phosphatase [EC:3.1.3.48]
ko:K08369 ydjE; MFS transporter, putative metabolite:H+ symporter
ko:K03492 ydhQ; GntR family transcriptional regulator
ko:K03477 ulaR; DeoR family transcriptional regulator, ulaG and ulaABCDEF operon transcriptional repressor
ko:K02340 DPO3D1, holA; DNA polymerase III subunit delta [EC:2.7.7.7]
ko:K00041 uxaB; tagaturonate reductase [EC:1.1.1.58]
ko:K11932 uspG; universal stress protein G
ko:K02566 nagD; NagD protein
ko:K13641 iclR; IclR family transcriptional regulator, acetate operon repressor
ko:K03496 parA, soj; chromosome partitioning protein
ko:K07047 K07047
ko:K14333 DHBD; 2,3-dihydroxybenzoate decarboxylase [EC:4.1.1.46]
ko:K08219 UMF2; MFS transporter, UMF2 family, putative MFS family transporter protein
ko:K03281 TC.CIC; chloride channel protein, CIC family
ko:K02851 wecA, tagO, rfe; UDP-GlcNAc:undecaprenyl-phosphate GlcNAc-1-phosphate transferase [EC:2.7.8.33]
ko:K00884 NAGK, nagK; N-acetylglucosamine kinase [EC:2.7.1.59]
ko:K03632 mukB; chromosome partition protein MukB
ko:K02020 modA; molybdate transport system substrate-binding protein
ko:K15125 fhaB; filamentous hemagglutinin
ko:K09800 K09800; hypothetical protein
ko:K14588 cueO; blue copper oxidase
ko:K01443 nagA, AMDHD2; N-acetylglucosamine-6-phosphate deacetylase [EC:3.5.1.25]
ko:K11933 hcr; NADH oxidoreductase Hcr [EC:1.-.-.-]
ko:K02529 lacI, galR; LacI family transcriptional regulator
ko:K07700 dpiB, citA; two-component system, CitB family, cit operon sensor histidine kinase CitA [EC:2.7.13.3]
ko:K02058 ABC.SS.S; simple sugar transport system substrate-binding protein
ko:K03212 rumB; 23S rRNA (uracil747-C5)-methyltransferase [EC:2.1.1.189]
ko:K04744 lptD, imp, ostA; LPS-assembly protein
ko:K13255 fhuF; ferric iron reductase protein FhuF
ko:K00058 serA, PHGDH; D-3-phosphoglycerate dehydrogenase [EC:1.1.1.95]
ko:K04068 nrdG; anaerobic ribonucleoside-triphosphate reductase activating protein [EC:1.97.1.4]
ko:K01011 TST, MPST, sseA; thiosulfate/3-mercaptopyruvate sulfurtransferase [EC:2.8.1.1 2.8.1.2]
ko:K12524 thrA; bifunctional aspartokinase / homoserine dehydrogenase 1 [EC:2.7.2.4 1.1.1.3]
ko:K00930 argB; acetylglutamate kinase [EC:2.7.2.8]
ko:K16092 btuB; vitamin B12 transporter
ko:K03811 pnuC; nicotinamide mononucleotide transporter
ko:K03753 mobB; molybdopterin-guanine dinucleotide biosynthesis protein B
ko:K07085 K07085; putative transport protein
ko:K06192 pqiB; paraquat-inducible protein B
ko:K05368 fre, ubiB; aquacobalamin reductase / NAD(P)H-flavin reductase [EC:1.16.1.3 1.5.1.41]
ko:K02533 lasT; tRNA/rRNA methyltransferase [EC:2.1.1.-]
ko:K08309 slt; soluble lytic murein transglycosylase [EC:3.2.1.-]
ko:K13889 gsiB; glutathione transport system substrate-binding protein
ko:K03560 tolR; biopolymer transport protein TolR
ko:K01792 E5.1.3.15; glucose-6-phosphate 1-epimerase [EC:5.1.3.15]
ko:K03634 lolA; outer membrane lipoprotein carrier protein
ko:K03284 corA; magnesium transporter
ko:K03284 corA; magnesium transporter
ko:K03284 corA; magnesium transporter
ko:K07113 fxsA; UPF0716 protein FxsA
ko:K03673 dsbA; thiol:disulfide interchange protein DsbA
ko:K07453 K07453; putative restriction endonuclease
ko:K03757 cadB; cadaverine:lysine antiporter
ko:K02356 efp; elongation factor P
ko:K02356 efp; elongation factor P
ko:K01185 E3.2.1.17; lysozyme [EC:3.2.1.17]
ko:K09975 K09975; hypothetical protein
ko:K05835 rhtC; threonine efflux protein
ko:K04770 lonH; Lon-like ATP-dependent protease [EC:3.4.21.-]
